# Supplementary material for: ISHAPE: new rapid and accurate software for haplotyping
Source: BMC Bioinformatics. 2007 Jun 15;8:205. doi: 10.1186/1471-2105-8-205 (PMC1919397; doi:10.1186/1471-2105-8-205)
Supplement: Additional file 1 — Accuracy and time comparison of the algorithms on the HapMap data according to the number of haplotyped SNPs. Different size of SNP datasets are tested under two assumptions for the choice of the SNPs retained: adjacent SNPs and SNPs spaced by 5 kb in average. All the SNPs have a MAF above 1%. For each given size 10, 20, 30, 40, 50, 60, and 80 SNPs, one hundred different SNPs datasets were tested. The 3rd column presents the average rank i.e. the mean of the ranks given to each software regarding the SER they obtained for each experiment. The last column gives the average time obtained for the 100 experiments. Best performances are highlighted in bold. [file 1471-2105-8-205-S1.xls]

## Sheet: Feuil1
		Contiguous SNPs				SNPs spaced by ~5kb
Software	Number	Average	Median	Average	Time	Average	Median	Average	Time
	of SNPs	SER (%)	SER (%)	ranking	(sec.)	SER (%)	SER (%)	ranking	(sec.)
2snp	10	1.48	0.00	2.7	< 0.1	2.59	1.33	2.91	< 0.1
fastPhase		1.31	0.00	1.9	19.3	2.59	1.13	2.39	18.5
Ishape1		1.11	0.00	1.5	0.3	2.38	0.98	2.01	0.3
Ishape2		1.01	0.00	1.2	2.4	2.03	0.83	1.72	2.6
Phase1.0		1.16	0.00	1.4	1.7	2.48	0.93	2.00	2.2
Phase2.1		1.01	0.00	1.3	8.4	2.11	0.93	1.82	10.1
PL-EM		1.63	0.00	2.1	0.2	3.20	1.67	3.11	0.3
2snp	20	1.70	0.90	3.6	< 0.1	4.00	2.87	4.17	< 0.1
fastPhase		1.35	0.54	2.7	44.7	3.42	2.15	2.79	40.7
Ishape1		1.24	0.42	2.2	0.9	3.67	2.20	3.26	1.4
Ishape2		1.10	0.35	1.7	6.3	2.81	1.67	1.94	10.1
Phase1.0		1.36	0.46	2.4	7.0	3.50	2.07	3.13	12.8
Phase2.1		1.22	0.35	2.0	30.5	2.92	1.89	2.26	50.6
PLEM		1.85	0.72	3.5	1.6	4.25	2.74	4.01	1.9
2snp	30	1.45	0.87	4.3	< 0.1	5.68	5.01	4.43	< 0.1
fastPhase		0.97	0.52	2.9	69.7	4.79	3.45	2.80	64.1
Ishape1		0.92	0.40	2.5	1.9	5.88	4.73	4.32	5.9
Ishape2		0.81	0.40	2.0	12.5	4.49	2.83	2.17	32.0
Phase1.0		0.85	0.40	2.3	14.6	5.57	4.27	4.13	43.0
Phase2.1		0.80	0.38	2.0	63.4	4.38	2.54	2.30	196.5
PLEM		1.22	0.51	3.0	3.5	6.97	4.65	5.10	2.5
2snp	40	1.90	1.42	4.8	< 0.1	4.89	4.52	4.59	< 0.1
fastPhase		1.32	0.75	2.8	96.4	3.89	3.21	2.90	82.2
Ishape1		1.61	1.02	3.4	3.7	4.95	4.11	4.32	8.7
Ishape2		1.15	0.79	2.1	25.5	3.57	2.86	2.16	51.0
Phase1.0		1.52	0.94	3.1	30.0	4.74	3.74	4.37	75.5
Phase2.1		1.25	0.84	2.4	131.4	3.55	2.91	2.20	334.9
PLEM		1.81	1.08	3.9	7.0	6.06	4.44	5.39	5.1
2snp	50	1.75	1.20	4.8	< 0.1	5.29	4.76	4.39	< 0.1
fastPhase		1.29	0.75	3.0	118.4	4.45	3.51	2.82	106.3
Ishape1		1.40	0.74	3.1	5.5	5.77	4.52	4.61	16.2
Ishape2		1.12	0.54	2.1	36.1	4.08	3.00	1.91	85.0
Phase1.0		1.33	0.72	3.0	48.4	6.01	4.61	4.80	149.8
Phase2.1		1.19	0.69	2.6	202.0	4.12	3.03	2.25	798.5
PLEM		1.88	1.11	4.6	6.8	6.74	5.35	5.70	7.7
2snp	60	2.10	1.76	4.8	0.1	5.47	5.05	4.64	0.1
fastPhase		1.55	1.11	3.1	149.4	4.53	3.52	2.89	132.5
Ishape1		1.86	1.37	3.8	8.9	5.86	4.67	4.53	17.9
Ishape2		1.36	0.85	2.0	61.2	4.13	3.08	1.94	113.2
Phase1.0		1.79	1.45	3.5	92.1	6.11	5.09	4.83	228.2
Phase2.1		1.36	0.91	2.3	368.3	4.06	3.08	2.12	1140.5
PLEM		2.22	1.48	4.9	11.1	7.22	5.77	5.78	7.0
2snp	80	2.01	1.71	5.1	0.2	5.02	4.19	4.54	0.2
fastPhase		1.41	0.91	3.2	204.6	4.23	3.17	2.91	177.2
Ishape1		1.63	0.99	3.6	14.1	5.64	4.36	4.89	35.9
Ishape2		1.18	0.70	2.1	100.1	4.10	2.87	2.20	168.7
Phase1.0		1.69	1.05	3.9	171.5	6.00	4.43	5.04	485.7
Phase2.1		1.33	1.03	2.9	701.3	3.82	2.93	1.81	2382.8
PLEM		2.10	1.24	5.0	16.5	6.71	5.36	6.07	16.2
